# Supplementary material for: High Fecal Contamination and High Levels of Antibiotic-Resistant Enterobacteriaceae in Water Consumed in the City of Maputo, Mozambique
Source: Biology (Basel). 2021 Jun 20;10(6):558. doi: 10.3390/biology10060558 (PMC8235334; doi:10.3390/biology10060558)
Supplement: Supplementary file 1 [file biology-10-00558-s001.zip]

Archive with 1 entries (1 files):
- biology-1241050-supplementary.pdf
